# Supplementary material for: The Neandertal Progesterone Receptor
Source: Mol Biol Evol. 2020 May 21;37(9):2655–60. doi: 10.1093/molbev/msaa119 (PMC7475037; doi:10.1093/molbev/msaa119)
Supplement: msaa119_Supplementary_Data [file msaa119_supplementary_data.zip]

Archive with 4 entries (3 files):
- msaa119-Suppl_Data/
- msaa119-Suppl_Data/rs1042838.mov
- msaa119-Suppl_Data/Supplementary_Materials_270420_clean.pdf
- msaa119-Suppl_Data/Thumbs.db
